# Supplementary material for: Hybrid Solid Polymer Electrolytes Based on Epoxy Resins, Ionic Liquid, and Ceramic Nanoparticles for Structural Applications
Source: Polymers (Basel). 2024 Jul 18;16(14):2048. doi: 10.3390/polym16142048 (PMC11280790; doi:10.3390/polym16142048)
Supplement: Supplementary file 1 [file polymers-16-02048-s001.zip]

Archive with 1 entries (1 files):
- polymers-3099327-supplementary.pdf
